# Supplementary material for: A feasibility study of colorectal cancer diagnosis via circulating tumor DNA derived CNV detection
Source: PLoS One. 2018 May 23;13(5):e0196826. doi: 10.1371/journal.pone.0196826 (PMC5965833; doi:10.1371/journal.pone.0196826)
Supplement: S1 Table — cfDNA yields for individual blood draws for each patient. (XLSX) [file pone.0196826.s001.xlsx]

## Sheet: S1 Table
cfDNA Yields
Patient ID	cfDNA (ng/10mL Blood)
CRC02	124.32
CRC02	35.52
CRC13	21.9
CRC13	26.28
CRC19	40.88
CRC19	36.5
CRC20	65.71
CRC20	124.62
CRC20	21.9
CRC20	27.74
CRC21	42.62
CRC21	30.66
CRC21	26.28
CRC22	37.3
CRC22	90.87
CRC22	79.92
CRC22	39.37
CRC23	24.86
CRC23	26.05
CRC24	63.94
CRC24	23.24
CRC24	126.1
CRC01	79.62
CRC01	72.82
CRC01	89.98
CRC01	88.8
CRC03	105.56
CRC03	95.99
CRC04	59.2
CRC04	78.44
CRC05	40.17
CRC05	36.1
CRC05	37
CRC05	32.56
CRC06	20.16
CRC06	43.94
CRC06	40.75
CRC06	23.06
CRC07	30.45
CRC07	0
CRC08	35.96
CRC08	36.83
CRC08	48
CRC08	52.5
CRC09	49.5
CRC09	54
CRC09	42
CRC09	46.5
CRC10	43.5
CRC10	42.05
CRC11	44.95
CRC11	44.95
CRC11	30.45
CRC11	37.7
CRC12	39.15
CRC12	84.1
CRC12	82.65
CRC12	36.25
CRC25	172.55
CRC25	232
CRC25	136.3
CRC14	0
CRC15	30.45
CRC15	31.9
CRC15	117.45
CRC15	117.45
CRC16	58
CRC16	56.55
CRC16	73.95
CRC16	73.95
CRC17	59.45
CRC17	62.35
CRC17	46.4
CRC17	52.2
CRC18	87
CRC18	88.45
