# Supplementary material for: A feasibility study of colorectal cancer diagnosis via circulating tumor DNA derived CNV detection
Source: PLoS One. 2018 May 23;13(5):e0196826. doi: 10.1371/journal.pone.0196826 (PMC5965833; doi:10.1371/journal.pone.0196826)
Supplement: S2 Table — The final normalized and aggregated values for each chromosome level or chromosome arm level bins. (XLSX) [file pone.0196826.s002.xlsx]

## Sheet: S2 Table
	CRC01	CRC02	CRC03	CRC04	CRC05	CRC06	CRC07	CRC08	CRC09	CRC10	CRC11	CRC12	CRC13	CRC14	CRC15	CRC16	CRC17	CRC18	CRC19	CRC20	CRC21	CRC22	CRC23	CRC24	NBD01	NBD02	NBD03	NBD04	NBD05	NBD06	NBD07	NBD08	NBD09	NBD10	NBD11	NBD12	NBD13	NBD14	NBD15	NBD16	NBD17	NBD18	NBD19	NBD20	NBD21	NBD22	NBD23	NBD24	NBD25
chr 1p	1	0.99	1	1	1	1.01	1	1	1	1	1	1	1	1	1	0.99	1	1	1	1	1	1	1	1	1	1	1	1	1	1	1	1	1	1	1	1	1	1	1	1	1	1	1	1	1	1	1	1	1
chr 1q	1	1	1	1	1	1.01	1	1	1	1.01	1.01	1	1	1	1	1.01	1	1	1	1	1	1	1	1	1	1	1	1	1	1	1	1	1	1	1	1	1	1	1	1	1	1	1	1	1	1	1	1	1
chr 2p	1	1	1	1	1	1.01	1	1	1	1.01	1	1	1	1	1	1.01	1	1	1	1	1	0.99	1.01	1	1	1	1	1	1	1	1	1	1	1	1	1	1	1	1	1	1	1	1	1	1	1	1	1	1
chr 2q	1	1	1	1	1	1.01	1	1	1	1.01	1	1	1	1	1	1.01	1	1	1	1	1	1	1	1	1	1	1	1	1	1	1	1	1	1	1	1	1	1	1	1	1	1	1	1	1	1	1	1	1
chr 3p	1	1	1	1	1	1	1	1	1	1	1	1	1	1	1	1	1	1	1	1	1	0.99	1	0.99	1	1	1	1	1	1	1	1	1	1	1	1	1	1	1	1	1	1	1	1	1	1	1	1	1
chr 3q	1	1	1	1	1	1.01	1	1	1	1	1	1	1.01	1	1	0.99	1	1	1	1	1	1	1	1	1	1	1	1	1	1	1	1	1	1	1	1	1	1	1	1	1	1	1	1	1	1	1	1	1
chr 4p	0.99	1	1	1	1	0.99	1	1	1	0.99	0.99	1	1	1	1	1	1	1	1	1	1	0.99	1	1	1	1	1	1	1	1	1	1	1	1	1	1	1	1	1	1	1	1	1	1	1	1	1	1	1
chr 4q	1	1	1	1	1	1	1	1	1	1	1	1	1	1	1	0.99	1	1	1	1	1	1	1.01	1	1	1	1	1	1	1	1	1	1	1	1	1	1	1	1	1	1	1	1	1	1	1	1	1	1
chr 5p	0.99	1.07	1.01	1	1	0.99	1	1	1.01	0.99	0.99	1	1	1	1	1.01	1	1	1	1	1	0.99	1	1	1	1	0.99	1	1	1	1	1	1	1	1	1	1	1	1	1	1	1	1	1	1	1	1	1	1
chr 5q	1	1.07	1	1	1	1	1	1	1	1	1	1	1	1	1	0.99	1	1	1	1	1	1	1	1	1	1	1	1	1	1	1	1	1	1	1	1	1	1	1	1	1	1	1	1	1	1	1	1	1
chr 6p	1.01	0.99	1	1.01	1	1.02	1	1	1	1.02	1.01	1	1	1	1	1	1	1	1	1	1	1	1.01	1	1	1	1	1	1	1	1	1	1	1	1	1	1	1	1	1	1	1	1	1	1	1	1	1	1
chr 6q	1	1	1	1	1	1	1	1	1	1	1	1	1	1	1	1	1	1	1	1	1	1.01	1	1	1	1	1	1	1	1	1	1	1	1	1	1	1	1	1	1	1	1	1	1	1	1	1	1	1
chr 7p	1	1	1	1	1	1	1	1	1	1	1	1	1	1	1	1.01	1	1	1	1	1	0.99	1.01	1	1	1	1	1	1	1	1	1	1	1	1	1	1	1	1	1	1	1	1	1	1	1	1	1	1
chr 7q	1	1	1	1	1	0.99	1	1	1	1	1	1	1	1	1	1.01	1	1	1	1	1	1	1	1	1	1	1	1	1	1	1	1	1	1	1	1	1	1	1	1	1	1	1	1	1	1	1	1	1
chr 8p	0.99	0.99	1	0.99	1	0.99	1	1	1	0.99	0.99	1	1	1	1	0.98	1	0.99	1	0.99	1	0.99	1	1	1	1	1	1	1	1	1	1	1	1	1	1	1	1	1	1	1	1	1	1	1	1	1	1	1
chr 8q	1	0.99	1	1	1	1	1	1	1	1	1	1	1	1	1	1.01	1	1	1	1	1	1.01	1	1	1	1	1	1	1	1	1	1	1	1	1	1	1	1	1	1	1	1	1	1	1	1	1	1	1
chr 9p	1	1	1	0.99	1	0.99	1	1	1	0.99	0.99	1	1	1	1	0.99	1	1	1	1	1	0.99	0.99	1	1	1	1	1	1	1	1	1	1	1	1	1	1	1	1	1	1	1	1	1	1	1	1	1	1
chr 9q	1.01	0.99	0.99	1	1	1	1	1	1	1	1	1	1	1	1	0.99	1	1	1	1	1	1	0.99	1	1	1	1	1	1	1	1	1	1	1	1	1	1	1	1	1	1	1	1	1	1	1	1	1	1
chr 10p	1.01	0.99	1	1.01	1	1.01	1	1	1	1	1	1	1	1	1	1	1.01	0.99	1	1	1	1.02	1.01	1.01	1	1	1	1	1	1	1	1	1	1	1	1.01	1	1	1	1	1	1	1	1	1	1	1	1	1
chr 10q	1	0.99	1	1	1	1.01	1	1	1	1.01	1	1	1	1	1	1	1.01	1	1	1	1	1	0.99	1	1	1	1	1	1	1	1	1	1	1	1	1	1	1	1	1	1	1	1	1	1	1	1	1	1
chr 11p	1	0.99	1	1	1	1	1	1	1	1	1	1	1	1	1	1	1	1	1	1	1	0.99	0.99	0.99	1	1	1	1	1	1	1	1	1	1	1	1	1	1	1	1	1	1	1	1	1	1	1	1	1
chr 11q	1	0.99	1	1	1	1	1	1	1	1	1	1	1	1	1	0.99	1	1	1	1	1	1	1	1	1	1	1	1	1	1	1	1	1	1	1	1	1	1	1	1	1	1	1	1	1	1	1	1	1
chr 12p	1.01	0.99	1	1	1	1.01	1	1	1	1.01	1.01	0.99	1	1	1	1	0.99	1.01	1	1	1	1	1	1	1	1	1	1	1	1	1	1	1	1	1	1	1	1	1	1	1	1	1	1	1	1	1	1	1
chr 12q	1	1	1	1	1	0.99	1	1	1	1	1	1	1	1	1	1	1	1	1	1	1	1	1	1	1	1	1	1	1	1	1	1	1	1	1	1	1	1	1	1	1	1	1	1	1	1	1	1	1
chr 13	1	1	1	1	1.01	1	1	1	1.01	1	1	1	1	1	1	1	1	1	1	1	1.01	1.01	1	1	1	1	1	1	1	1	1	1	1	1	1	1	1	1	1	1	1	1	1	1	1	1	1	1	1
chr 14	1	1	1	1	1	1	1	1	1	1	1	1	1	1	1	1	1	1	1	1	1	1	0.99	1	1	1	1	1	1	1	1	1	1	1	1	1	1	1	1	1	1	1	1	1	1	1	1	1	1
chr 15	1	0.99	1	1.01	1	1.01	1	1	0.99	1.01	1	1	1	1	1	1	1	1	1	1	1	1	1	1	1	1	1	1	1	1	1	1	1	1	1	1	1	1	1	1	1	1	1	1	1	1	1	1	1
chr 16	1	0.99	1	1	1	0.99	1	1	1	0.99	0.99	0.99	1	1	1	1	1	1	1	1	1	0.99	0.99	1	1	1	1	1	1	1	1	1	1	1	1.01	1	1	1	1	1	1	1	1	1	1	1	1	1	1
chr 17	1.01	1	1	1	1.01	1	1	1	0.99	1.01	1	0.99	1	1	1	1.01	0.99	1	1	1	0.99	1.02	1.01	1.01	1	1	1	1	1	1	1	1	1	1	1	1	1	1	1	1	1	1	1	1	1	1	1	1	1
chr 18	0.99	0.99	0.99	1	1	1	1	1	1	1	1	1	0.99	1	1	0.98	1	0.99	1	0.99	1	0.99	0.99	0.99	1	1	1	1	1	1	1	1	1	1	1	1	1	1	1	1	1	1	1	1	1	1	1	1	1
chr 19	1	1.02	1	0.99	1.01	0.97	0.99	1	1	0.97	0.99	0.99	1.01	1	0.99	1.02	0.98	1.01	1.01	1.02	1	1.02	1.02	1.02	1	1.01	0.99	1	1	1	1	1	1	1.02	1.02	1	1	0.98	1.01	1	1	0.98	0.99	0.98	1	1	1	1	0.99
chr 20	1.01	0.99	1	1	1	1	1	1	1	1	1	1	0.99	1	1	1.04	1	1	1	1	1	0.99	0.99	1	1	1	1	1	1	1	1	1	1	1	1	1	1	1	1	1	1	1	1	1	1	1	1	1	1
chr 21	1	1	0.99	1	1	1	1	1	1	1	1	1	1	1	1	0.99	1	1	1	1	1	1	1.01	1	1	1	1	1	1	1	1	1	1	1	1	1	1	1	1	1	1	1	1	1	1	1	1	1	1
chr 22	1	0.99	0.99	1.01	1	1.01	1	1	0.99	1	1	1	1	1	1	0.99	0.99	1	1	0.99	0.99	1.01	1.01	1	1	1	1	1	1	1	1	1	1	1	1	1	1	1	1	1	1	1	1	1	1	1	1	1	1
[truncated: 24 more columns]
